# Supplementary material for: The Evolution of Sox Gene Repertoires and Regulation of Segmentation in Arachnids
Source: Mol Biol Evol. 2021 Mar 23;38(8):3153–69. doi: 10.1093/molbev/msab088 (PMC8661403; doi:10.1093/molbev/msab088)
Supplement: msab088_Supplementary_Data [file msab088_supplementary_data.zip]

Archive with 9 entries (9 files):
- Supplementary Figures.docx
- Supplementary file 1.xlsx
- Supplementary file 2.phylip.zip
- Supplementary file 4.phylip.zip
- Supplementary file 5.tre.zip
- Supplementary file 6.tre.zip
- Supplementary file 7.tre
- Supplementary file 8.xlsx
- Supplementary_File_3.xlsx
