# Supplementary material for: The Evolution of Sox Gene Repertoires and Regulation of Segmentation in Arachnids
Source: Mol Biol Evol. 2021 Mar 23;38(8):3153–69. doi: 10.1093/molbev/msab088 (PMC8661403; doi:10.1093/molbev/msab088)
Supplement: msab088_Supplementary_Data [file msab088_supplementary_data.zip › Supplementary file 7.tre]

#NEXUS
[ID: 2177581422]
begin taxa;
	dimensions ntax=158;
	taxlabels
		Dmel_SoxN
		Tcas_SoxN
		Ekan_SoxN
		Gmar_SoxN
		Smar_SoxN
		Isca_SoxN
		Popi_SoxN
		Cscu_SoxN1
		Cscu_SoxN2
		Ptep_SoxN
		Smim_SoxN
		Mmus_SoxN
		Pame_SoxN
		Caco_SoxN
		Ebac_SoxN
		Dmel_Sox21a
		Tcas_Sox21a
		Smar_Sox21a
		Isca_Sox21a
		Cscu_Sox21a1
		Cscu_Sox21a2
		Ptep_Sox21a1
		Ptep_Sox21a2
		Smim_Sox21a1
		Smim_Sox21a2
		Mmus_Sox21a1
		Mmus_Sox21a2
		Pame_Sox21a1
		Pame_Sox21a2
		Caco_Sox21a1
		Caco_Sox21a2
		Ebac_Sox21a1
		Ebac_Sox21a2
		Dmel_D
		Tcas_D
		Ekan_D
		Gmar_D
		Smar_D
		Isca_D
		Popi_D
		Cscu_D
		Ptep_D
		Smim_D
		Mmus_D
		Pame_D
		Caco_D
		Ebac_D
		Dmel_Sox21b
		Tcas_Sox21b
		Smar_Sox21b
		Isca_Sox21b
		Popi_Sox21b
		Cscu_Sox21b
		Ptep_Sox21b1
		Ptep_Sox21b2
		Smim_Sox21b
		Mmus_Sox21b
		Pame_Sox21b
		CAco_Sox21b
		Ebac_Sox21b
		Dmel_SoxC
		Tcas_SoxC
		Ekan_SoxC
		Gmar_SoxC
		Smar_SoxC
		Isca_SoxC
		Popi_SoxC
		Cscu_SoxC1
		Cscu_SoxC2
		Cscu_SoxC3
		Cscu_SoxC4
		Cscu_SoxC5
		Ptep_SoxC1
		Ptep_SoxC2
		Smim_SoxC1
		Smim_SoxC2
		Smim_SoxC3
		Smim_SoxC4
		Mmus_SoxC1
		Mmus_SoxC2
		Pame_SoxC1
		Pame_SoxC2
		Pame_SoxC3
		Caco_SoxC1
		Caco_SoxC2
		Ebac_SoxC1
		Ebac_SoxC2
		Dmel_SoxD
		Tcas_SoxD
		Ekan_SoxD
		Gmar_SoxD
		Smar_SoxD
		Isca_SoxD
		Popi_SoxD
		Cscu_SoxD1
		Cscu_SoxD2
		Ptep_SoxD1
		Ptep_SoxD2
		Smim_SoxD1
		Smim_SoxD2
		Mmus_SoxD1
		Mmus_SoxD2
		Mmus_SoxD3
		Pame_SoxD1
		Pame_SoxD2
		Caco_SoxD1
		Caco_SoxD2
		Ebac_SoxD1
		Ebac_SoxD2
		Dmel_SoxE
		Tcas_SoxE
		Ekan_SoxE
		Gmar_SoxE1
		Gmar_SoxE2
		Smar_SoxE1
		Smar_SoxE2
		Isca_SoxE1
		Isca_SoxE2
		Isca_SoxE3
		Popi_SoxE1
		Popi_SoxE2
		Cscu_SoxE1
		Cscu_SoxE2
		Cscu_SoxE3
		Ptep_SoxE1
		Ptep_SoxE2
		Smim_SoxE1
		Smim_SoxE2
		Mmus_SoxE1
		Mmus_SoxE2
		Pame_SoxE1
		Pame_SoxE2
		Caco_SoxE1
		Caco_SoxE2
		Caco_SoxE3
		Ebac_SoxE1
		Ebac_SoxE2
		Ebac_SoxE3
		Dmel_SoxF
		Tcas_SoxF
		Ekan_SoxF
		Gmar_SoxF
		Smar_SoxF1
		Smar_SoxF2
		Isca_SoxF
		Cscu_SoxF1
		Cscu_SoxF2
		Ptep_SoxF1
		Ptep_SoxF2
		Smim_SoxF
		Mmus_SoxF1
		Mmus_SoxF2
		Pame_SoxF1
		Pame_SoxF2
		Caco_SoxF1
		Caco_SoxF2
		Ebac_SoxF1
		Ebac_SoxF2
		;
end;
begin trees;
	translate
		1	Dmel_SoxN,
		2	Tcas_SoxN,
		3	Ekan_SoxN,
		4	Gmar_SoxN,
		5	Smar_SoxN,
		6	Isca_SoxN,
		7	Popi_SoxN,
		8	Cscu_SoxN1,
		9	Cscu_SoxN2,
		10	Ptep_SoxN,
		11	Smim_SoxN,
		12	Mmus_SoxN,
		13	Pame_SoxN,
		14	Caco_SoxN,
		15	Ebac_SoxN,
		16	Dmel_Sox21a,
		17	Tcas_Sox21a,
		18	Smar_Sox21a,
		19	Isca_Sox21a,
		20	Cscu_Sox21a1,
		21	Cscu_Sox21a2,
		22	Ptep_Sox21a1,
		23	Ptep_Sox21a2,
		24	Smim_Sox21a1,
		25	Smim_Sox21a2,
		26	Mmus_Sox21a1,
		27	Mmus_Sox21a2,
		28	Pame_Sox21a1,
		29	Pame_Sox21a2,
		30	Caco_Sox21a1,
		31	Caco_Sox21a2,
		32	Ebac_Sox21a1,
		33	Ebac_Sox21a2,
		34	Dmel_D,
		35	Tcas_D,
		36	Ekan_D,
		37	Gmar_D,
		38	Smar_D,
		39	Isca_D,
		40	Popi_D,
		41	Cscu_D,
		42	Ptep_D,
		43	Smim_D,
		44	Mmus_D,
		45	Pame_D,
		46	Caco_D,
		47	Ebac_D,
		48	Dmel_Sox21b,
		49	Tcas_Sox21b,
		50	Smar_Sox21b,
		51	Isca_Sox21b,
		52	Popi_Sox21b,
		53	Cscu_Sox21b,
		54	Ptep_Sox21b1,
		55	Ptep_Sox21b2,
		56	Smim_Sox21b,
		57	Mmus_Sox21b,
		58	Pame_Sox21b,
		59	CAco_Sox21b,
		60	Ebac_Sox21b,
		61	Dmel_SoxC,
		62	Tcas_SoxC,
		63	Ekan_SoxC,
		64	Gmar_SoxC,
		65	Smar_SoxC,
		66	Isca_SoxC,
		67	Popi_SoxC,
		68	Cscu_SoxC1,
		69	Cscu_SoxC2,
		70	Cscu_SoxC3,
		71	Cscu_SoxC4,
		72	Cscu_SoxC5,
		73	Ptep_SoxC1,
		74	Ptep_SoxC2,
		75	Smim_SoxC1,
		76	Smim_SoxC2,
		77	Smim_SoxC3,
		78	Smim_SoxC4,
		79	Mmus_SoxC1,
		80	Mmus_SoxC2,
		81	Pame_SoxC1,
		82	Pame_SoxC2,
		83	Pame_SoxC3,
		84	Caco_SoxC1,
		85	Caco_SoxC2,
		86	Ebac_SoxC1,
		87	Ebac_SoxC2,
		88	Dmel_SoxD,
		89	Tcas_SoxD,
		90	Ekan_SoxD,
		91	Gmar_SoxD,
		92	Smar_SoxD,
		93	Isca_SoxD,
		94	Popi_SoxD,
		95	Cscu_SoxD1,
		96	Cscu_SoxD2,
		97	Ptep_SoxD1,
		98	Ptep_SoxD2,
		99	Smim_SoxD1,
		100	Smim_SoxD2,
		101	Mmus_SoxD1,
		102	Mmus_SoxD2,
		103	Mmus_SoxD3,
		104	Pame_SoxD1,
		105	Pame_SoxD2,
		106	Caco_SoxD1,
		107	Caco_SoxD2,
		108	Ebac_SoxD1,
		109	Ebac_SoxD2,
		110	Dmel_SoxE,
		111	Tcas_SoxE,
		112	Ekan_SoxE,
		113	Gmar_SoxE1,
		114	Gmar_SoxE2,
		115	Smar_SoxE1,
		116	Smar_SoxE2,
		117	Isca_SoxE1,
		118	Isca_SoxE2,
		119	Isca_SoxE3,
		120	Popi_SoxE1,
		121	Popi_SoxE2,
		122	Cscu_SoxE1,
		123	Cscu_SoxE2,
		124	Cscu_SoxE3,
		125	Ptep_SoxE1,
		126	Ptep_SoxE2,
		127	Smim_SoxE1,
		128	Smim_SoxE2,
		129	Mmus_SoxE1,
		130	Mmus_SoxE2,
		131	Pame_SoxE1,
		132	Pame_SoxE2,
		133	Caco_SoxE1,
		134	Caco_SoxE2,
		135	Caco_SoxE3,
		136	Ebac_SoxE1,
		137	Ebac_SoxE2,
		138	Ebac_SoxE3,
		139	Dmel_SoxF,
		140	Tcas_SoxF,
		141	Ekan_SoxF,
		142	Gmar_SoxF,
		143	Smar_SoxF1,
		144	Smar_SoxF2,
		145	Isca_SoxF,
		146	Cscu_SoxF1,
		147	Cscu_SoxF2,
		148	Ptep_SoxF1,
		149	Ptep_SoxF2,
		150	Smim_SoxF,
		151	Mmus_SoxF1,
		152	Mmus_SoxF2,
		153	Pame_SoxF1,
		154	Pame_SoxF2,
		155	Caco_SoxF1,
		156	Caco_SoxF2,
		157	Ebac_SoxF1,
		158	Ebac_SoxF2
		;
tree con_50_majrule = [&U] (1[&prob=1.00000000e+00,prob_stddev=0.00000000e+00,prob_range={1.00000000e+00,1.00000000e+00},prob(percent)="100",prob+-sd="100+-0"]:5.920088e-02[&length_mean=5.06051930e-02,length_median=5.92008800e-02,length_95%HPD={3.59200200e-02,5.92008800e-02}],(3[&prob=1.00000000e+00,prob_stddev=0.00000000e+00,prob_range={1.00000000e+00,1.00000000e+00},prob(percent)="100",prob+-sd…
end;
